# Supplementary material for: Analyses of the Updated “Animal rDNA Loci Database” with an Emphasis on Its New Features
Source: Int J Mol Sci. 2021 Oct 22;22(21):11403. doi: 10.3390/ijms222111403 (PMC8584138; doi:10.3390/ijms222111403)
Supplement: Supplementary file 1 [file ijms-22-11403-s001.zip]

Archive with 6 entries (6 files):
- Supplementary Tables_S1.pdf
- Supplementary Tables_S2.pdf
- Supplementary Tables_S3.pdf
- Supplementary tables_S4.pdf
- Supplementary Tables_S5.pdf
- Figure S1.pdf
